# Supplementary material for: Copper-Doped Carbon Nanodots with Superior Photocatalysis, Directly Obtained from Chromium-Copper-Arsenic-Treated Wood Waste
Source: Polymers (Basel). 2022 Dec 28;15(1):136. doi: 10.3390/polym15010136 (PMC9823717; doi:10.3390/polym15010136)
Supplement: Supplementary file 1 [file polymers-15-00136-s001.zip]

Archive with 1 entries (1 files):
- polymers-2087979-supplementary.pdf
